# Supplementary material for: A Mechanistic Study of the Osteogenic Effect of Arecoline in an Osteoporosis Model: Inhibition of Iron Overload-Induced Osteogenesis by Promoting Heme Oxygenase-1 Expression
Source: Antioxidants (Basel). 2024 Mar 31;13(4):430. doi: 10.3390/antiox13040430 (PMC11047558; doi:10.3390/antiox13040430)
Supplement: Supplementary file 1 [file antioxidants-13-00430-s001.zip]

Archive with 2 entries (2 files):
- ACL FAC Supplemental tables.xlsx
- Supplementary figures ACL.pdf
